# Supplementary material for: A Chloroplast-Localised Fluorescent Protein Enhances the Photosynthetic Action Spectrum in Green Algae
Source: Microorganisms. 2022 Sep 1;10(9):1770. doi: 10.3390/microorganisms10091770 (PMC9504678; doi:10.3390/microorganisms10091770)
Supplement: Supplementary file 1 [file microorganisms-10-01770-s001.zip]

Archive with 1 entries (1 files):
- microorganisms-1859851-supplementary.pdf
